# Supplementary material for: Peripheral Blood Stem Cell Mobilization in Healthy Donors by Granulocyte Colony-Stimulating Factor Causes Preferential Mobilization of Lymphocyte Subsets
Source: Front Immunol. 2018 May 2;9:845. doi: 10.3389/fimmu.2018.00845 (PMC5941969; doi:10.3389/fimmu.2018.00845)
Supplement: Supplementary file 1 [file Data_Sheet_1.zip]

Archive with 4 entries (4 files):
- Legends to Supplementary Figures 1 and 2.DOCX
- Supplementary Figure 1.TIF
- Supplementary Figure 2.TIF
- Supplementary Tables 1-5.docx
